# Supplementary material for: Expression of Saccharomyces cerevisiae RER2 Gene Encoding Cis-Prenyltransferase in Trichoderma atroviride Increases the Activity of Secretory Hydrolases and Enhances Antimicrobial Features
Source: J Fungi (Basel). 2022 Dec 26;9(1):38. doi: 10.3390/jof9010038 (PMC9860738; doi:10.3390/jof9010038)
Supplement: Supplementary file 1 [file jof-09-00038-s001.zip]

Archive with 1 entries (1 files):
- jof-2100793-supplementary.pdf
